# Supplementary material for: A content and quality analysis on open online platform videos on do not resuscitate (DNR)
Source: Sci Rep. 2026 Apr 15;16:17743. doi: 10.1038/s41598-026-46624-5 (PMC13246896; doi:10.1038/s41598-026-46624-5)
Supplement: Supplementary file 1 — Supplementary Information. [file 41598_2026_46624_MOESM1_ESM.xlsx]

## Sheet: Supplementary Table S1
	Supplementary Table S1
	Source	Platform	Search term
	https://www.youtube.com/watch?v=-H6-yUpzdt4	Youtube	DNR
	https://www.youtube.com/watch?v=r_IlTpZHTuU	Youtube	DNR
	https://www.youtube.com/watch?v=L3ejcbtaXEc	Youtube	DNR
	https://www.youtube.com/watch?v=ASSZIT3ERco	Youtube	DNR
	https://www.youtube.com/watch?v=Ylkyr-yAcBU	Youtube	DNR
	https://www.youtube.com/watch?v=2KJRRjwPwVo	Youtube	DNR
	https://www.youtube.com/watch?v=skzAGEf9bv8	Youtube	DNR
	https://www.youtube.com/watch?v=bhdeyiGw9nk	Youtube	DNR
	https://www.youtube.com/watch?v=5Ckyf3tLnP4	Youtube	DNR
	https://www.youtube.com/watch?v=a3SYNMGcJto	Youtube	DNR
	https://www.youtube.com/watch?v=c5LKgeXNRxI	Youtube	DNR
	https://www.youtube.com/watch?v=eDM-Sw-fibo	Youtube	DNR
	https://www.youtube.com/watch?v=14tOdqdbZjI	Youtube	DNR
	https://www.youtube.com/watch?v=GhaUfJNV5q4	Youtube	DNR
	https://www.youtube.com/watch?v=RLyyO1XSGTk	Youtube	DNR
	https://www.youtube.com/watch?v=gGdd9hqeZ3o	Youtube	DNAR
	https://www.youtube.com/watch?v=Y52YwLcVQQs	Youtube	DNAR
	https://www.youtube.com/watch?v=V0bUk3e9OoI	Youtube	DNAR
	https://www.youtube.com/watch?v=Gpj5zoifaXs	Youtube	DNAR
	https://www.youtube.com/watch?v=3_bimcl4Fgw	Youtube	DNAR
	https://www.youtube.com/watch?v=P6nGmgZxUqE	Youtube	DNAR
	https://www.youtube.com/watch?v=1MeveuCZaT0	Youtube	DNAR
	https://www.youtube.com/watch?v=UoVuBeHPGYo	Youtube	DNAR
	https://www.youtube.com/watch?v=rKY2qkf0jM4	Youtube	DNACPR
	https://www.youtube.com/watch?v=KowT-7aEoZA	Youtube	DNACPR
	https://www.youtube.com/watch?v=BIRlxvKngWs	Youtube	DNACPR
	https://www.youtube.com/watch?v=UqEOlNTRC4k	Youtube	DNACPR
	https://www.youtube.com/watch?v=KQk4qObUWvA	Youtube	DNACPR
	https://www.youtube.com/watch?v=l6zO6uqlrgg	Youtube	DNACPR
	https://www.youtube.com/watch?v=Q5cjgnZJgfc	Youtube	DNACPR
	https://www.youtube.com/watch?v=liyCebOTl5c	Youtube	DNACPR
	https://www.youtube.com/watch?v=ahYm8sJl8k0	Youtube	DNACPR
	https://www.youtube.com/watch?v=UliKpZFdeEo	Youtube	do not resuscitate
	https://www.youtube.com/watch?v=hJ8eHLQE9HY	Youtube	do not resuscitate
	https://www.youtube.com/watch?v=CpyZfA10DSc	Youtube	do not resuscitate
	https://www.youtube.com/watch?v=la3lWhPrNns	Youtube	do not resuscitate
	https://www.youtube.com/watch?v=2eIEeJfzs9o	Youtube	do not resuscitate
	https://www.youtube.com/watch?v=28Lb8-SwQO0	Youtube	do not resuscitate
	https://www.youtube.com/watch?v=Djlo_5Kwm1Y	Youtube	do not attempt resuscitation
	https://www.youtube.com/watch?v=DHXqy5Y5P7A	Youtube	do not attempt resuscitation
	https://www.youtube.com/watch?v=sSF6mlqcQno	Youtube	do not attempt resuscitation
	https://www.youtube.com/watch?v=N6rc0MokiDg	Youtube	do not attempt resuscitation	Not available (Reviewed on March 23th, 2026)
	https://www.youtube.com/watch?v=eBIqHekmer4	Youtube	do not attempt resuscitation
	https://www.youtube.com/watch?v=pCK7AWzqyo0	Youtube	do not attempt resuscitation	Not available (Reviewed on March 23th, 2026)
	https://www.youtube.com/watch?v=36wfV6BUD28	Youtube	do not attempt cardiopulmonary resuscitation
	https://www.youtube.com/watch?v=9UZQzyrtC6I	Youtube	do not resuscitate
	https://www.youtube.com/watch?v=GMZcGF7j0Pg	Youtube	do not resuscitate
	https://www.youtube.com/watch?v=oLfFR5qTOuc	Youtube	do not attempt cardiopulmonary resuscitation
	https://www.youtube.com/watch?v=KuVDEvQk6_w	Youtube	do not attempt resuscitation
	https://www.youtube.com/watch?v=WgxJVd0CnUw	Youtube	do not attempt resuscitation
	https://www.youtube.com/watch?v=n3ycW3gixkM	Youtube	do not attempt resuscitation
	https://www.youtube.com/watch?v=G59MhYjOBT4	Youtube	do not attempt resuscitation
	https://www.youtube.com/watch?v=iR2Q3CV8zx8	Youtube	do not attempt resuscitation
	https://www.youtube.com/watch?v=-v7YF7cljIM	Youtube	do not attempt resuscitation
	https://www.youtube.com/watch?v=N86WZgjE1O4	Youtube	do not attempt resuscitation
	https://www.youtube.com/watch?v=W0C-LI6bEJ4	youtube	do not resuscitate
	https://www.youtube.com/watch?v=c6oFT_yuxd4	youtube	do not resuscitate
	https://www.youtube.com/watch?v=bIXOs0apAZo	youtube	do not resuscitate
	https://www.youtube.com/watch?v=BQLZll-SNBM	Youtube	do not resuscitate
	https://www.youtube.com/watch?v=02MP94dJh4c	Youtube	do not resuscitate
	https://www.youtube.com/watch?v=8VMvDzeEb8k	Youtube	do not resuscitate
	https://www.youtube.com/watch?v=9XATIamrP0Q	Youtube	do not resuscitate
	https://www.youtube.com/watch?v=kNKYxf6TN_w	Youtube	do not resuscitate
	https://www.youtube.com/watch?v=Ho1klaF3G4k	Youtube	do not resuscitate
	https://www.youtube.com/watch?v=ClcVvy47wkc	Youtube	DNR
	https://www.youtube.com/watch?v=-PRukarkW9k	Youtube	DNR
	https://www.youtube.com/watch?v=OqP1-_SDEHY	Youtube	DNR
	https://www.youtube.com/watch?v=pOkyCXg0q9A	Youtube	DNR
	https://www.youtube.com/watch?v=tkx_32R8zIo	Youtube	DNR
	https://www.youtube.com/shorts/OJKPSzmEssI	Youtube	DNR
	https://www.youtube.com/shorts/EZoDRuQSCQU	Youtube	DNR
	https://www.youtube.com/shorts/u-YicUti0lA	Youtube	DNR
	https://www.youtube.com/shorts/h8Hgexyz4J8	Youtube	DNR
	https://www.youtube.com/shorts/FZdM14fUc1I	Youtube	DNR
	https://www.youtube.com/watch?v=iyYfb4MQJok	Youtube	DNR
	https://www.youtube.com/watch?v=bb_8xQfAXL0	Youtube	DNR
	https://www.youtube.com/shorts/omENLCLEgTg	Youtube	DNR
	https://www.youtube.com/watch?v=Eqi73KwEV-w	Youtube	DNR
	https://www.youtube.com/shorts/nvCwdINUQ3Q	Youtube	DNR
	https://www.youtube.com/shorts/b8AXOEAD5TU	Youtube	DNR
	https://www.youtube.com/watch?v=PDIUmSnig8M	Youtube	DNR
	https://www.youtube.com/watch?v=aG-xAEBXLcE	Youtube	DNR
	https://www.youtube.com/watch?v=eDwGx4RV38Q	Youtube	DNR
	https://www.youtube.com/watch?v=jtdaGjhakfw	Youtube	DNR
	https://www.mentalcapacitylawandpolicy.org.uk/dnacpr-and-advance-care-planning-getting-it-right/	Google	DNR
	https://vimeo.com/364270471	Google	DNACPR	Not available (Reviewed on March 23th, 2026)
	https://vimeo.com/185304398	Google	DNACPR	Not available (Reviewed on March 23th, 2026)
	https://vimeo.com/610783580	Google	DNACPR
	https://slideplayer.com/slide/12119499/	Google	DNACPR
	https://slideplayer.com/slide/3530630/	Google	do not attempt cardiopulmonary resuscitation
